# Supplementary material for: Weak Hydrogen Bond with Iodide Modulating Crystallization of Methylammonium Lead Iodide for High-Performance Perovskite Solar Cells
Source: Micromachines (Basel). 2025 Dec 24;17(1):15. doi: 10.3390/mi17010015 (PMC12843685; doi:10.3390/mi17010015)
Supplement: Supplementary file 1 [file micromachines-17-00015-s001.zip]

Archive with 1 entries (1 files):
- micromachines-4029751-supplementary.pdf
